# Supplementary material for: The Link Between Human Alkyladenine DNA Glycosylase and Cancer Development
Source: Int J Mol Sci. 2025 Aug 7;26(15):7647. doi: 10.3390/ijms26157647 (PMC12347255; doi:10.3390/ijms26157647)
Supplement: Supplementary file 1 [file ijms-26-07647-s001.zip]

Archive with 1 entries (1 files):
- ijms-3753546-supplementary.pdf
